# Supplementary material for: Climatic and Landscape Influences on Fire Regimes from 1984 to 2010 in the Western United States
Source: PLoS One. 2015 Oct 14;10(10):e0140839. doi: 10.1371/journal.pone.0140839 (PMC4605733; doi:10.1371/journal.pone.0140839)
Supplement: S1 Table — (CSV) [file pone.0140839.s009.csv]

BPS_NAME	reclassfied vegetation type	reclassfied vegetation type abbreviation
No Data	No Data	No Data
Open Water	Non Burnable area	NonB
Perrennial Ice/Snow	Non Burnable area	NonB
Barren-Rock/Sand/Clay	Non Burnable area	NonB
Inter-Mountain Basins Sparsely Vegetated Systems	Non Burnable area	NonB
Rocky Mountain Alpine/Montane Sparsely Vegetated Systems	Non Burnable area	NonB
Rocky Mountain Aspen Forest and Woodland	Hardwood	Hdwd
Northern Rocky Mountain Dry-Mesic Montane Mixed Conifer Forest - Ponderosa Pine-Douglas-fir	Interior Douglas-fir	InDF
Northern Rocky Mountain Dry-Mesic Montane Mixed Conifer Forest - Larch	Interior Douglas-fir	InDF
Northern Rocky Mountain Dry-Mesic Montane Mixed Conifer Forest - Grand Fir	Interior Douglas-fir	InDF
Northern Rocky Mountain Subalpine Woodland and Parkland	Subalpine forest	Salp
Northern Rocky Mountain Mesic Montane Mixed Conifer Forest	Mixed conifer	Mixd
Northern Rocky Mountain Mesic Montane Mixed Conifer Forest - Cedar Groves	Mixed conifer	Mixd
Northern Rocky Mountain Ponderosa Pine Woodland and Savanna	Interior Ponderosa Pine	PIPO
Rocky Mountain Subalpine Dry-Mesic Spruce-Fir Forest and Woodland	Subalpine forest	Salp
Rocky Mountain Subalpine Mesic-Wet Spruce-Fir Forest and Woodland	Subalpine forest	Salp
Inter-Mountain Basins Curl-leaf Mountain Mahogany Woodland and Shrubland	Pinyon-Juniper Woodland	PJW
Columbia Plateau Scabland Shrubland	Sagebrush	Sgbr
Rocky Mountain Alpine Dwarf-Shrubland	Mesic Mountain Shrub	MMsh
Great Basin Xeric Mixed Sagebrush Shrubland	Sagebrush	Sgbr
Inter-Mountain Basins Big Sagebrush Shrubland	Sagebrush	Sgbr
Northern Rocky Mountain Montane-Foothill Deciduous Shrubland	Mesic Mountain Shrub	MMsh
Inter-Mountain Basins Juniper Savanna	Pinyon-Juniper Woodland	PJW
Columbia Plateau Steppe and Grassland	Grass	Gras
Columbia Plateau Low Sagebrush Steppe	Sagebrush	Sgbr
Inter-Mountain Basins Big Sagebrush Steppe	Shrub-steppe	Shsp
Inter-Mountain Basins Montane Sagebrush Steppe	Sagebrush	Sgbr
Inter-Mountain Basins Semi-Desert Shrub-Steppe	Shrub-steppe	Shsp
Columbia Basin Foothill and Canyon Dry Grassland	Grass	Gras
Inter-Mountain Basins Semi-Desert Grassland	Grass	Gras
Northern Rocky Mountain Lower Montane-Foothill-Valley Grassland	Grass	Gras
Northern Rocky Mountain Subalpine-Upper Montane Grassland	Grass	Gras
Columbia Basin Palouse Prairie	Grass	Gras
Rocky Mountain Subalpine-Montane Mesic Meadow	Grass	Gras
Inter-Mountain Basins Greasewood Flat	Desert scrub	DeSc
Inter-Mountain Basins Montane Riparian Systems	Non Burnable area	NonB
Rocky Mountain Montane Riparian Systems	Non Burnable area	NonB
Rocky Mountain Subalpine/Upper Montane Riparian Systems	Non Burnable area	NonB
Northern Rocky Mountain Conifer Swamp	Subalpine forest	Salp
Middle Rocky Mountain Montane Douglas-fir Forest and Woodland	Interior Douglas-fir	InDF
Rocky Mountain Poor-Site Lodgepole Pine Forest	Subalpine forest	Salp
Inter-Mountain Basins Sparsely Vegetated Systems	Non Burnable area	NonB
Rocky Mountain Alpine/Montane Sparsely Vegetated Systems	Non Burnable area	NonB
Northwestern Great Plains Aspen Forest and Parkland	Hardwood	Hdwd
Rocky Mountain Aspen Forest and Woodland	Hardwood	Hdwd
Great Basin Pinyon-Juniper Woodland	Pinyon-Juniper Woodland	PJW
Northern Rocky Mountain Dry-Mesic Montane Mixed Conifer Forest - Ponderosa Pine-Douglas-fir	Interior Douglas-fir	InDF
Northern Rocky Mountain Dry-Mesic Montane Mixed Conifer Forest - Larch	Interior Douglas-fir	InDF
Northern Rocky Mountain Dry-Mesic Montane Mixed Conifer Forest - Grand Fir	Interior Douglas-fir	InDF
Northern Rocky Mountain Subalpine Woodland and Parkland	Subalpine forest	Salp
Northern Rocky Mountain Mesic Montane Mixed Conifer Forest	Mixed conifer	Mixd
Northern Rocky Mountain Mesic Montane Mixed Conifer Forest - Cedar Groves	Mixed conifer	Mixd
Rocky Mountain Foothill Limber Pine-Juniper Woodland	Mixed conifer	Mixd
Northern Rocky Mountain Ponderosa Pine Woodland and Savanna	Interior Ponderosa Pine	PIPO
Rocky Mountain Subalpine Dry-Mesic Spruce-Fir Forest and Woodland	Subalpine forest	Salp
Rocky Mountain Subalpine Mesic-Wet Spruce-Fir Forest and Woodland	Subalpine forest	Salp
Inter-Mountain Basins Curl-leaf Mountain Mahogany Woodland and Shrubland	Pinyon-Juniper Woodland	PJW
Rocky Mountain Alpine Dwarf-Shrubland	Mesic Mountain Shrub	MMsh
Inter-Mountain Basins Big Sagebrush Shrubland	Sagebrush	Sgbr
Inter-Mountain Basins Mixed Salt Desert Scrub	Desert scrub	DeSc
Northern Rocky Mountain Montane-Foothill Deciduous Shrubland	Mesic Mountain Shrub	MMsh
Inter-Mountain Basins Juniper Savanna	Pinyon-Juniper Woodland	PJW
Columbia Plateau Low Sagebrush Steppe	Sagebrush	Sgbr
Inter-Mountain Basins Big Sagebrush Steppe	Shrub-steppe	Shsp
Inter-Mountain Basins Montane Sagebrush Steppe	Sagebrush	Sgbr
Northern Rocky Mountain Lower Montane-Foothill-Valley Grassland	Grass	Gras
Northern Rocky Mountain Subalpine-Upper Montane Grassland	Grass	Gras
Rocky Mountain Alpine Fell-Field	Grass	Gras
Rocky Mountain Alpine Turf	Grass	Gras
Rocky Mountain Subalpine-Montane Mesic Meadow	Grass	Gras
Inter-Mountain Basins Greasewood Flat	Desert scrub	DeSc
Inter-Mountain Basins Montane Riparian Systems	Non Burnable area	NonB
Rocky Mountain Montane Riparian Systems	Non Burnable area	NonB
Rocky Mountain Subalpine/Upper Montane Riparian Systems	Non Burnable area	NonB
Northern Rocky Mountain Conifer Swamp	Subalpine forest	Salp
Middle Rocky Mountain Montane Douglas-fir Forest and Woodland	Interior Douglas-fir	InDF
Middle Rocky Mountain Montane Douglas-fir Forest and Woodland - Fire-maintained Savanna	Interior Douglas-fir	InDF
Rocky Mountain Poor-Site Lodgepole Pine Forest	Subalpine forest	Salp
Inter-Mountain Basins Sparsely Vegetated Systems	Non Burnable area	NonB
Rocky Mountain Alpine/Montane Sparsely Vegetated Systems	Non Burnable area	NonB
Colorado Plateau Pinyon-Juniper Woodland	Pinyon-Juniper Woodland	PJW
Great Basin Pinyon-Juniper Woodland	Pinyon-Juniper Woodland	PJW
Inter-Mountain Basins Subalpine Limber-Bristlecone Pine Woodland	Subalpine forest	Salp
Southern Rocky Mountain Mesic Montane Mixed Conifer Forest and Woodland	Interior Douglas-fir	InDF
Southern Rocky Mountain Ponderosa Pine Woodland	Interior Ponderosa Pine	PIPO
Inter-Mountain Basins Aspen-Mixed Conifer Forest and Woodland	Mixed conifer	Mixd
Inter-Mountain Basins Curl-leaf Mountain Mahogany Woodland and Shrubland	Pinyon-Juniper Woodland	PJW
Great Basin Xeric Mixed Sagebrush Shrubland	Sagebrush	Sgbr
Inter-Mountain Basins Big Sagebrush Shrubland	Sagebrush	Sgbr
Inter-Mountain Basins Mixed Salt Desert Scrub	Desert scrub	DeSc
Mojave Mid-Elevation Mixed Desert Scrub	Desert scrub	DeSc
Rocky Mountain Lower Montane-Foothill Shrubland	Mesic Mountain Shrub	MMsh
Sonora-Mojave Creosotebush-White Bursage Desert Scrub	Desert scrub	DeSc
Sonora-Mojave Mixed Salt Desert Scrub	Desert scrub	DeSc
Sonoran Mid-Elevation Desert Scrub	Desert scrub	DeSc
Southern Colorado Plateau Sand Shrubland	Desert scrub	DeSc
Colorado Plateau Pinyon-Juniper Shrubland	Pinyon-Juniper Woodland	PJW
Great Basin Semi-Desert Chaparral	California Chararral	CaCr
Mogollon Chaparral	California Chararral	CaCr
Rocky Mountain Gambel Oak-Mixed Montane Shrubland	Mesic Mountain Shrub	MMsh
Sonora-Mojave Semi-Desert Chaparral	California Chararral	CaCr
Sonoran Paloverde-Mixed Cacti Desert Scrub	Desert scrub	DeSc
Inter-Mountain Basins Juniper Savanna	Pinyon-Juniper Woodland	PJW
Inter-Mountain Basins Montane Sagebrush Steppe	Sagebrush	Sgbr
Inter-Mountain Basins Semi-Desert Shrub-Steppe	Shrub-steppe	Shsp
Inter-Mountain Basins Semi-Desert Grassland	Grass	Gras
Rocky Mountain Subalpine-Montane Mesic Meadow	Grass	Gras
Inter-Mountain Basins Greasewood Flat	Desert scrub	DeSc
Inter-Mountain Basins Montane Riparian Systems	Non Burnable area	NonB
North American Warm Desert Riparian Systems	Non Burnable area	NonB
North American Warm Desert Riparian Systems - Stringers	Non Burnable area	NonB
North American Warm Desert Sparsely Vegetated Systems	Non Burnable area	NonB
Colorado Plateau Pinyon-Juniper Woodland	Pinyon-Juniper Woodland	PJW
Great Basin Pinyon-Juniper Woodland	Pinyon-Juniper Woodland	PJW
Madrean Encinal	Hardwood	Hdwd
Madrean Pinyon-Juniper Woodland	Pinyon-Juniper Woodland	PJW
Southern Rocky Mountain Ponderosa Pine Woodland	Interior Ponderosa Pine	PIPO
Inter-Mountain Basins Big Sagebrush Shrubland	Sagebrush	Sgbr
Mojave Mid-Elevation Mixed Desert Scrub	Desert scrub	DeSc
Sonora-Mojave Creosotebush-White Bursage Desert Scrub	Desert scrub	DeSc
Sonora-Mojave Mixed Salt Desert Scrub	Desert scrub	DeSc
Sonoran Granite Outcrop Desert Scrub	Desert scrub	DeSc
Sonoran Mid-Elevation Desert Scrub	Desert scrub	DeSc
Mogollon Chaparral	California Chararral	CaCr
Sonora-Mojave Semi-Desert Chaparral	California Chararral	CaCr
Sonoran Paloverde-Mixed Cacti Desert Scrub	Desert scrub	DeSc
Inter-Mountain Basins Juniper Savanna	Pinyon-Juniper Woodland	PJW
Apacherian-Chihuahuan Semi-Desert Grassland and Steppe	Shrub-steppe	Shsp
Inter-Mountain Basins Semi-Desert Grassland	Grass	Gras
North American Warm Desert Riparian Systems	Non Burnable area	NonB
North American Warm Desert Riparian Systems - Stringers	Non Burnable area	NonB
North Pacific Oak Woodland	Hardwood	Hdwd
California Coastal Redwood Forest	Hardwood	Hdwd
Klamath-Siskiyou Lower Montane Serpentine Mixed Conifer Woodland	Pacific coast Douglas-fir	PCDF
Klamath-Siskiyou Upper Montane Serpentine Mixed Conifer Woodland	Pacific coast Douglas-fir	PCDF
Mediterranean California Dry-Mesic Mixed Conifer Forest and Woodland	Mixed conifer	Mixd
Mediterranean California Mesic Mixed Conifer Forest and Woodland	Mixed conifer	Mixd
Mediterranean California Mixed Oak Woodland	Hardwood	Hdwd
Mediterranean California Lower Montane Black Oak-Conifer Forest and Woodland	Hardwood	Hdwd
California Montane Jeffrey Pine(-Ponderosa Pine) Woodland	Interior Ponderosa Pine	PIPO
Mediterranean California Red Fir Forest	Subalpine forest	Salp
Mediterranean California Subalpine Woodland	Subalpine forest	Salp
North Pacific Maritime Mesic-Wet Douglas-fir-Western Hemlock Forest	Pacific coast Douglas-fir	PCDF
Mediterranean California Mixed Evergreen Forest	Mixed conifer	Mixd
Northern California Mesic Subalpine Woodland	Subalpine forest	Salp
California Maritime Chaparral	California Chararral	CaCr
California Mesic Chaparral	California Chararral	CaCr
California Montane Woodland and Chaparral	California Chararral	CaCr
California Xeric Serpentine Chaparral	California Chararral	CaCr
Northern and Central California Dry-Mesic Chaparral	California Chararral	CaCr
California Coastal Live Oak Woodland and Savanna	Hardwood	Hdwd
California Lower Montane Blue Oak-Foothill Pine Woodland and Savanna	Hardwood	Hdwd
Northern California Coastal Scrub	California Chararral	CaCr
California Mesic Serpentine Grassland	Grass	Gras
California Northern Coastal Grassland	Grass	Gras
Mediterranean California Subalpine Meadow	Grass	Gras
North Pacific Montane Grassland	Grass	Gras
California Montane Riparian Systems	Non Burnable area	NonB
Pacific Coastal Marsh Systems	Non Burnable area	NonB
Klamath-Siskiyou Xeromorphic Serpentine Savanna and Chaparral	California Chararral	CaCr
California Coastal Closed-Cone Conifer Forest and Woodland	Mixed conifer	Mixd
Inter-Mountain Basins Sparsely Vegetated Systems	Non Burnable area	NonB
Rocky Mountain Aspen Forest and Woodland	Hardwood	Hdwd
Columbia Plateau Western Juniper Woodland and Savanna	Pinyon-Juniper Woodland	PJW
Great Basin Pinyon-Juniper Woodland	Pinyon-Juniper Woodland	PJW
Inter-Mountain Basins Subalpine Limber-Bristlecone Pine Woodland	Subalpine forest	Salp
Klamath-Siskiyou Lower Montane Serpentine Mixed Conifer Woodland	Pacific coast Douglas-fir	PCDF
Mediterranean California Dry-Mesic Mixed Conifer Forest and Woodland	Mixed conifer	Mixd
Mediterranean California Mesic Mixed Conifer Forest and Woodland	Mixed conifer	Mixd
Mediterranean California Mixed Oak Woodland	Hardwood	Hdwd
Mediterranean California Lower Montane Black Oak-Conifer Forest and Woodland	Hardwood	Hdwd
California Montane Jeffrey Pine(-Ponderosa Pine) Woodland	Interior Ponderosa Pine	PIPO
Mediterranean California Red Fir Forest - Cascades	Subalpine forest	Salp
Mediterranean California Red Fir Forest - Southern Sierra	Subalpine forest	Salp
Mediterranean California Subalpine Woodland	Subalpine forest	Salp
Mediterranean California Mesic Serpentine Woodland and Chaparral	California Chararral	CaCr
Mediterranean California Mixed Evergreen Forest	Mixed conifer	Mixd
Northern California Mesic Subalpine Woodland	Subalpine forest	Salp
Southern Rocky Mountain Dry-Mesic Montane Mixed Conifer Forest and Woodland	Interior Douglas-fir	InDF
Sierra Nevada Subalpine Lodgepole Pine Forest and Woodland - Wet	Subalpine forest	Salp
Sierra Nevada Subalpine Lodgepole Pine Forest and Woodland - Dry	Subalpine forest	Salp
Inter-Mountain Basins Aspen-Mixed Conifer Forest and Woodland	Mixed conifer	Mixd
Inter-Mountain Basins Curl-leaf Mountain Mahogany Woodland and Shrubland	Pinyon-Juniper Woodland	PJW
Mediterranean California Alpine Fell-Field	California Chararral	CaCr
Sierra Nevada Alpine Dwarf-Shrubland	Mesic Mountain Shrub	MMsh
Great Basin Xeric Mixed Sagebrush Shrubland	Sagebrush	Sgbr
Inter-Mountain Basins Big Sagebrush Shrubland	Sagebrush	Sgbr
Inter-Mountain Basins Mixed Salt Desert Scrub	Desert scrub	DeSc
Mojave Mid-Elevation Mixed Desert Scrub	Desert scrub	DeSc
Sonora-Mojave Creosotebush-White Bursage Desert Scrub	Desert scrub	DeSc
California Mesic Chaparral	California Chararral	CaCr
California Montane Woodland and Chaparral	California Chararral	CaCr
Great Basin Semi-Desert Chaparral	California Chararral	CaCr
Northern and Central California Dry-Mesic Chaparral	California Chararral	CaCr
California Lower Montane Blue Oak-Foothill Pine Woodland and Savanna	Hardwood	Hdwd
Inter-Mountain Basins Big Sagebrush Steppe	Shrub-steppe	Shsp
Inter-Mountain Basins Montane Sagebrush Steppe	Sagebrush	Sgbr
Mediterranean California Alpine Dry Tundra	Grass	Gras
Mediterranean California Subalpine Meadow	Grass	Gras
North Pacific Montane Grassland	Grass	Gras
California Montane Riparian Systems	Non Burnable area	NonB
Inter-Mountain Basins Greasewood Flat	Desert scrub	DeSc
Inter-Mountain Basins Montane Riparian Systems	Non Burnable area	NonB
Inter-Mountain Basins Sparsely Vegetated Systems	Non Burnable area	NonB
Rocky Mountain Alpine/Montane Sparsely Vegetated Systems	Non Burnable area	NonB
Rocky Mountain Aspen Forest and Woodland	Hardwood	Hdwd
Columbia Plateau Western Juniper Woodland and Savanna	Pinyon-Juniper Woodland	PJW
Great Basin Pinyon-Juniper Woodland	Pinyon-Juniper Woodland	PJW
Inter-Mountain Basins Subalpine Limber-Bristlecone Pine Woodland	Subalpine forest	Salp
Northern Rocky Mountain Dry-Mesic Montane Mixed Conifer Forest	Interior Douglas-fir	InDF
Northern Rocky Mountain Subalpine Woodland and Parkland	Subalpine forest	Salp
Northern Rocky Mountain Mesic Montane Mixed Conifer Forest	Mixed conifer	Mixd
Northern Rocky Mountain Ponderosa Pine Woodland and Savanna - Mesic	Interior Ponderosa Pine	PIPO
Northern Rocky Mountain Ponderosa Pine Woodland and Savanna - Xeric	Interior Ponderosa Pine	PIPO
Rocky Mountain Subalpine Dry-Mesic Spruce-Fir Forest and Woodland	Subalpine forest	Salp
Rocky Mountain Subalpine Mesic-Wet Spruce-Fir Forest and Woodland	Subalpine forest	Salp
Inter-Mountain Basins Aspen-Mixed Conifer Forest and Woodland	Mixed conifer	Mixd
Inter-Mountain Basins Curl-leaf Mountain Mahogany Woodland and Shrubland	Pinyon-Juniper Woodland	PJW
Columbia Plateau Scabland Shrubland	Sagebrush	Sgbr
Great Basin Xeric Mixed Sagebrush Shrubland	Sagebrush	Sgbr
Inter-Mountain Basins Big Sagebrush Shrubland	Sagebrush	Sgbr
Inter-Mountain Basins Mixed Salt Desert Scrub	Desert scrub	DeSc
Northern Rocky Mountain Montane-Foothill Deciduous Shrubland	Mesic Mountain Shrub	MMsh
Columbia Plateau Steppe and Grassland	Grass	Gras
Columbia Plateau Low Sagebrush Steppe	Sagebrush	Sgbr
Inter-Mountain Basins Big Sagebrush Steppe	Shrub-steppe	Shsp
Inter-Mountain Basins Montane Sagebrush Steppe	Sagebrush	Sgbr
Inter-Mountain Basins Semi-Desert Shrub-Steppe	Shrub-steppe	Shsp
Columbia Basin Foothill and Canyon Dry Grassland	Grass	Gras
Inter-Mountain Basins Semi-Desert Grassland	Grass	Gras
Northern Rocky Mountain Lower Montane-Foothill-Valley Grassland	Grass	Gras
Northern Rocky Mountain Subalpine-Upper Montane Grassland	Grass	Gras
Columbia Basin Palouse Prairie	Grass	Gras
Rocky Mountain Alpine Fell-Field	Grass	Gras
Rocky Mountain Subalpine-Montane Mesic Meadow	Grass	Gras
Inter-Mountain Basins Greasewood Flat	Desert scrub	DeSc
Inter-Mountain Basins Montane Riparian Systems	Non Burnable area	NonB
Rocky Mountain Montane Riparian Systems	Non Burnable area	NonB
Rocky Mountain Subalpine/Upper Montane Riparian Systems	Non Burnable area	NonB
Northern Rocky Mountain Conifer Swamp	Subalpine forest	Salp
Northern Rocky Mountain Foothill Conifer Wooded Steppe	Interior Douglas-fir	InDF
Middle Rocky Mountain Montane Douglas-fir Forest and Woodland	Interior Douglas-fir	InDF
Rocky Mountain Poor-Site Lodgepole Pine Forest	Subalpine forest	Salp
Inter-Mountain Basins Sparsely Vegetated Systems	Non Burnable area	NonB
Columbia Plateau Western Juniper Woodland and Savanna	Pinyon-Juniper Woodland	PJW
Northern Rocky Mountain Dry-Mesic Montane Mixed Conifer Forest	Interior Douglas-fir	InDF
Northern Rocky Mountain Mesic Montane Mixed Conifer Forest	Mixed conifer	Mixd
Northern Rocky Mountain Ponderosa Pine Woodland and Savanna - Mesic	Interior Ponderosa Pine	PIPO
Rocky Mountain Subalpine Dry-Mesic Spruce-Fir Forest and Woodland	Subalpine forest	Salp
Rocky Mountain Subalpine Mesic-Wet Spruce-Fir Forest and Woodland	Subalpine forest	Salp
Inter-Mountain Basins Aspen-Mixed Conifer Forest and Woodland	Mixed conifer	Mixd
Columbia Plateau Scabland Shrubland	Sagebrush	Sgbr
Inter-Mountain Basins Big Sagebrush Shrubland	Sagebrush	Sgbr
Inter-Mountain Basins Mixed Salt Desert Scrub	Desert scrub	DeSc
Northern Rocky Mountain Montane-Foothill Deciduous Shrubland	Mesic Mountain Shrub	MMsh
Columbia Plateau Steppe and Grassland	Grass	Gras
Columbia Plateau Low Sagebrush Steppe	Sagebrush	Sgbr
Inter-Mountain Basins Big Sagebrush Steppe	Shrub-steppe	Shsp
Inter-Mountain Basins Montane Sagebrush Steppe	Sagebrush	Sgbr
Inter-Mountain Basins Semi-Desert Shrub-Steppe	Shrub-steppe	Shsp
Columbia Basin Foothill and Canyon Dry Grassland	Grass	Gras
Inter-Mountain Basins Semi-Desert Grassland	Grass	Gras
Northern Rocky Mountain Lower Montane-Foothill-Valley Grassland	Grass	Gras
Columbia Basin Palouse Prairie	Grass	Gras
Inter-Mountain Basins Greasewood Flat	Desert scrub	DeSc
Inter-Mountain Basins Montane Riparian Systems	Non Burnable area	NonB
Rocky Mountain Montane Riparian Systems	Non Burnable area	NonB
Rocky Mountain Subalpine/Upper Montane Riparian Systems	Non Burnable area	NonB
Northern Rocky Mountain Foothill Conifer Wooded Steppe	Interior Ponderosa Pine	PIPO
Rocky Mountain Aspen Forest and Woodland	Hardwood	Hdwd
Rocky Mountain Bigtooth Maple Ravine Woodland	Hardwood	Hdwd
Northern Rocky Mountain Dry-Mesic Montane Mixed Conifer Forest	Interior Douglas-fir	InDF
Northern Rocky Mountain Subalpine Woodland and Parkland	Subalpine forest	Salp
Rocky Mountain Foothill Limber Pine-Juniper Woodland	Mixed conifer	Mixd
Southern Rocky Mountain Dry-Mesic Montane Mixed Conifer Forest and Woodland	Interior Douglas-fir	InDF
Southern Rocky Mountain Mesic Montane Mixed Conifer Forest and Woodland	Interior Douglas-fir	InDF
Rocky Mountain Subalpine Dry-Mesic Spruce-Fir Forest and Woodland	Subalpine forest	Salp
Rocky Mountain Subalpine Mesic-Wet Spruce-Fir Forest and Woodland	Subalpine forest	Salp
Inter-Mountain Basins Curl-leaf Mountain Mahogany Woodland and Shrubland	Pinyon-Juniper Woodland	PJW
Rocky Mountain Alpine Dwarf-Shrubland	Mesic Mountain Shrub	MMsh
Inter-Mountain Basins Big Sagebrush Shrubland - Basin Big Sagebrush	Sagebrush	Sgbr
Inter-Mountain Basins Big Sagebrush Shrubland - Wyoming Big Sagebrush	Sagebrush	Sgbr
Inter-Mountain Basins Mixed Salt Desert Scrub	Desert scrub	DeSc
Rocky Mountain Lower Montane-Foothill Shrubland	Mesic Mountain Shrub	MMsh
Northern Rocky Mountain Montane-Foothill Deciduous Shrubland	Mesic Mountain Shrub	MMsh
Inter-Mountain Basins Juniper Savanna	Pinyon-Juniper Woodland	PJW
Columbia Plateau Low Sagebrush Steppe	Sagebrush	Sgbr
Inter-Mountain Basins Montane Sagebrush Steppe	Sagebrush	Sgbr
Inter-Mountain Basins Semi-Desert Shrub-Steppe	Shrub-steppe	Shsp
Northern Rocky Mountain Lower Montane-Foothill-Valley Grassland	Grass	Gras
Northern Rocky Mountain Subalpine-Upper Montane Grassland	Grass	Gras
Rocky Mountain Alpine Fell-Field	Grass	Gras
Rocky Mountain Alpine Turf	Grass	Gras
Rocky Mountain Subalpine-Montane Mesic Meadow	Grass	Gras
Inter-Mountain Basins Greasewood Flat	Desert scrub	DeSc
Rocky Mountain Montane Riparian Systems	Non Burnable area	NonB
Rocky Mountain Subalpine/Upper Montane Riparian Systems	Non Burnable area	NonB
Northern Rocky Mountain Conifer Swamp	Subalpine forest	Salp
Middle Rocky Mountain Montane Douglas-fir Forest and Woodland	Interior Douglas-fir	InDF
Rocky Mountain Poor-Site Lodgepole Pine Forest	Subalpine forest	Salp
Inter-Mountain Basins Sparsely Vegetated Systems	Non Burnable area	NonB
North Pacific Sparsely Vegetated Systems	Non Burnable area	NonB
Rocky Mountain Alpine/Montane Sparsely Vegetated Systems	Non Burnable area	NonB
North Pacific Oak Woodland	Hardwood	Hdwd
East Cascades Mesic Montane Mixed-Conifer Forest and Woodland	Mixed conifer	Mixd
North Pacific Dry Douglas-fir(-Madrone) Forest and Woodland	Pacific coast Douglas-fir	PCDF
North Pacific Hypermaritime Sitka Spruce Forest	Pacific coast Douglas-fir	PCDF
North Pacific Maritime Dry-Mesic Douglas-fir-Western Hemlock Forest	Pacific coast Douglas-fir	PCDF
North Pacific Maritime Mesic Subalpine Parkland	Subalpine forest	Salp
North Pacific Maritime Mesic-Wet Douglas-fir-Western Hemlock Forest	Pacific coast Douglas-fir	PCDF
North Pacific Mountain Hemlock Forest - Wet	Subalpine forest	Salp
North Pacific Mountain Hemlock Forest - Xeric	Subalpine forest	Salp
North Pacific Mesic Western Hemlock-Silver Fir Forest	Pacific coast Douglas-fir	PCDF				1	Non Burnable area	NonB	NonB
Northern Rocky Mountain Dry-Mesic Montane Mixed Conifer Forest	Interior Douglas-fir	InDF				2	Agriculture	Agri	Agri
Northern Rocky Mountain Subalpine Woodland and Parkland	Subalpine forest	Salp				3	Grass	Gras	Gras
Northern Rocky Mountain Ponderosa Pine Woodland and Savanna - Mesic	Interior Ponderosa Pine	PIPO				4	Pacific coast Douglas-fir	PCDF	Conf
Rocky Mountain Subalpine Dry-Mesic Spruce-Fir Forest and Woodland	Subalpine forest	Salp				5	Interior Douglas-fir	InDF	Conf
Rocky Mountain Subalpine Mesic-Wet Spruce-Fir Forest and Woodland	Subalpine forest	Salp				6	Pinyon-Juniper Woodland	PJW	Conf
East Cascades Oak-Ponderosa Pine Forest and Woodland	Interior Ponderosa Pine	PIPO				7	Interior Ponderosa Pine	PIPO	Conf
North Pacific Broadleaf Landslide Forest and Shrubland	Hardwood	Hdwd				8	Subalpine forest	Salp	Salp
Columbia Plateau Scabland Shrubland	Sagebrush	Sgbr				9	Mixed conifer	Mixd	Conf
North Pacific Dry and Mesic Alpine Dwarf-Shrubland or Fell-field or Meadow	Mesic Mountain Shrub	MMsh				10	Hardwood	Hdwd	Brlf
Inter-Mountain Basins Big Sagebrush Shrubland	Sagebrush	Sgbr				11	California Chararral	CaCr	Cacr
North Pacific Avalanche Chute Shrubland	Mesic Mountain Shrub	MMsh				12	Desert scrub	DeSc	InSh
North Pacific Montane Shrubland	Mesic Mountain Shrub	MMsh				13	Mesic Mountain Shrub	MMsh	InSh
Northern Rocky Mountain Montane-Foothill Deciduous Shrubland	Mesic Mountain Shrub	MMsh				14	Sagebrush	Sgbr	InSh
Willamette Valley Upland Prairie and Savanna	Hardwood	Hdwd				15	Shrub-steppe	Shsp	InSh
Columbia Plateau Steppe and Grassland	Grass	Gras
Columbia Plateau Low Sagebrush Steppe	Sagebrush	Sgbr
Inter-Mountain Basins Big Sagebrush Steppe	Shrub-steppe	Shsp
Inter-Mountain Basins Montane Sagebrush Steppe	Sagebrush	Sgbr
North Pacific Montane Grassland	Grass	Gras
Inter-Mountain Basins Montane Riparian Systems	Non Burnable area	NonB
North Pacific Lowland Riparian Forest and Shrubland	Non Burnable area	NonB
North Pacific Swamp Systems	Non Burnable area	NonB
North Pacific Montane Riparian Woodland and Shrubland - Wet	Non Burnable area	NonB
North Pacific Montane Riparian Woodland and Shrubland - Dry	Non Burnable area	NonB
Northern Rocky Mountain Foothill Conifer Wooded Steppe	Interior Ponderosa Pine	PIPO
Rocky Mountain Poor-Site Lodgepole Pine Forest	Subalpine forest	Salp
North Pacific Alpine and Subalpine Dry Grassland	Grass	Gras
North Pacific Wooded Volcanic Flowage	Subalpine forest	Salp
North Pacific Dry-Mesic Silver Fir-Western Hemlock-Douglas-fir Forest	Pacific coast Douglas-fir	PCDF
North Pacific Hypermaritime Western Red-cedar-Western Hemlock Forest	Pacific coast Douglas-fir	PCDF
North Pacific Oak Woodland	Hardwood	Hdwd
California Coastal Redwood Forest	Hardwood	Hdwd
Klamath-Siskiyou Lower Montane Serpentine Mixed Conifer Woodland	Pacific coast Douglas-fir	PCDF
Klamath-Siskiyou Upper Montane Serpentine Mixed Conifer Woodland	Pacific coast Douglas-fir	PCDF
Mediterranean California Dry-Mesic Mixed Conifer Forest and Woodland	Mixed conifer	Mixd
Mediterranean California Mesic Mixed Conifer Forest and Woodland	Mixed conifer	Mixd
Mediterranean California Mixed Oak Woodland	Hardwood	Hdwd
Mediterranean California Lower Montane Black Oak-Conifer Forest and Woodland	Hardwood	Hdwd
California Montane Jeffrey Pine(-Ponderosa Pine) Woodland	Interior Ponderosa Pine	PIPO
Mediterranean California Red Fir Forest	Subalpine forest	Salp
North Pacific Dry Douglas-fir(-Madrone) Forest and Woodland	Pacific coast Douglas-fir	PCDF
North Pacific Hypermaritime Sitka Spruce Forest	Pacific coast Douglas-fir	PCDF
North Pacific Maritime Dry-Mesic Douglas-fir-Western Hemlock Forest	Pacific coast Douglas-fir	PCDF
North Pacific Maritime Mesic-Wet Douglas-fir-Western Hemlock Forest	Pacific coast Douglas-fir	PCDF
Mediterranean California Mixed Evergreen Forest	Mixed conifer	Mixd
East Cascades Oak-Ponderosa Pine Forest and Woodland	Interior Ponderosa Pine	PIPO
North Pacific Broadleaf Landslide Forest and Shrubland	Hardwood	Hdwd
Willamette Valley Upland Prairie and Savanna	Hardwood	Hdwd
Northern California Coastal Scrub	California Chararral	CaCr
California Northern Coastal Grassland	Grass	Gras
California Montane Riparian Systems	Non Burnable area	NonB
North Pacific Lowland Riparian Forest and Shrubland	Non Burnable area	NonB
North Pacific Swamp Systems	Non Burnable area	NonB
North Pacific Montane Riparian Woodland and Shrubland - Wet	Non Burnable area	NonB
North Pacific Montane Riparian Woodland and Shrubland - Dry	Non Burnable area	NonB
Klamath-Siskiyou Xeromorphic Serpentine Savanna and Chaparral	California Chararral	CaCr
North Pacific Hypermaritime Western Red-cedar-Western Hemlock Forest	Pacific coast Douglas-fir	PCDF
Inter-Mountain Basins Sparsely Vegetated Systems	Non Burnable area	NonB
Mediterranean California Sparsely Vegetated Systems	Non Burnable area	NonB
North Pacific Sparsely Vegetated Systems	Non Burnable area	NonB
North Pacific Oak Woodland	Hardwood	Hdwd
Rocky Mountain Aspen Forest and Woodland	Hardwood	Hdwd
Columbia Plateau Western Juniper Woodland and Savanna	Pinyon-Juniper Woodland	PJW
East Cascades Mesic Montane Mixed-Conifer Forest and Woodland	Mixed conifer	Mixd
Great Basin Pinyon-Juniper Woodland	Pinyon-Juniper Woodland	PJW
Klamath-Siskiyou Lower Montane Serpentine Mixed Conifer Woodland	Pacific coast Douglas-fir	PCDF
Klamath-Siskiyou Upper Montane Serpentine Mixed Conifer Woodland	Pacific coast Douglas-fir	PCDF
Mediterranean California Dry-Mesic Mixed Conifer Forest and Woodland	Mixed conifer	Mixd
Mediterranean California Mesic Mixed Conifer Forest and Woodland	Mixed conifer	Mixd
Mediterranean California Mixed Oak Woodland	Hardwood	Hdwd
Mediterranean California Lower Montane Black Oak-Conifer Forest and Woodland	Hardwood	Hdwd
California Montane Jeffrey Pine(-Ponderosa Pine) Woodland	Interior Ponderosa Pine	PIPO
Mediterranean California Red Fir Forest	Subalpine forest	Salp
Mediterranean California Subalpine Woodland	Subalpine forest	Salp
Mediterranean California Mesic Serpentine Woodland and Chaparral	California Chararral	CaCr
North Pacific Dry Douglas-fir(-Madrone) Forest and Woodland	Pacific coast Douglas-fir	PCDF
North Pacific Maritime Dry-Mesic Douglas-fir-Western Hemlock Forest	Pacific coast Douglas-fir	PCDF
North Pacific Maritime Mesic Subalpine Parkland	Subalpine forest	Salp
North Pacific Maritime Mesic-Wet Douglas-fir-Western Hemlock Forest	Pacific coast Douglas-fir	PCDF
North Pacific Mountain Hemlock Forest - Wet	Subalpine forest	Salp
North Pacific Mountain Hemlock Forest - Xeric	Subalpine forest	Salp
North Pacific Mesic Western Hemlock-Silver Fir Forest	Pacific coast Douglas-fir	PCDF
Mediterranean California Mixed Evergreen Forest	Mixed conifer	Mixd
Northern California Mesic Subalpine Woodland	Subalpine forest	Salp
Northern Rocky Mountain Dry-Mesic Montane Mixed Conifer Forest	Interior Douglas-fir	InDF
Northern Rocky Mountain Subalpine Woodland and Parkland	Subalpine forest	Salp
Northern Rocky Mountain Ponderosa Pine Woodland and Savanna - Mesic	Interior Ponderosa Pine	PIPO
Northern Rocky Mountain Ponderosa Pine Woodland and Savanna - Xeric	Interior Ponderosa Pine	PIPO
Rocky Mountain Subalpine Mesic-Wet Spruce-Fir Forest and Woodland	Subalpine forest	Salp
Sierra Nevada Subalpine Lodgepole Pine Forest and Woodland	Subalpine forest	Salp
East Cascades Oak-Ponderosa Pine Forest and Woodland	Interior Ponderosa Pine	PIPO
Inter-Mountain Basins Curl-leaf Mountain Mahogany Woodland and Shrubland	Pinyon-Juniper Woodland	PJW
North Pacific Broadleaf Landslide Forest and Shrubland	Hardwood	Hdwd
North Pacific Dry and Mesic Alpine Dwarf-Shrubland or Fell-field or Meadow	Mesic Mountain Shrub	MMsh
Inter-Mountain Basins Big Sagebrush Shrubland	Sagebrush	Sgbr
Inter-Mountain Basins Mixed Salt Desert Scrub	Desert scrub	DeSc
California Mesic Chaparral	California Chararral	CaCr
California Montane Woodland and Chaparral	California Chararral	CaCr
Great Basin Semi-Desert Chaparral	California Chararral	CaCr
Northern and Central California Dry-Mesic Chaparral	California Chararral	CaCr
California Lower Montane Blue Oak-Foothill Pine Woodland and Savanna	Hardwood	Hdwd
Willamette Valley Upland Prairie and Savanna	Hardwood	Hdwd
Columbia Plateau Steppe and Grassland	Grass	Gras
Columbia Plateau Low Sagebrush Steppe	Sagebrush	Sgbr
Inter-Mountain Basins Big Sagebrush Steppe	Shrub-steppe	Shsp
Inter-Mountain Basins Montane Sagebrush Steppe	Sagebrush	Sgbr
Inter-Mountain Basins Semi-Desert Shrub-Steppe	Shrub-steppe	Shsp
Inter-Mountain Basins Semi-Desert Grassland	Grass	Gras
California Montane Riparian Systems	Non Burnable area	NonB
Inter-Mountain Basins Greasewood Flat	Desert scrub	DeSc
Inter-Mountain Basins Montane Riparian Systems	Non Burnable area	NonB
North Pacific Lowland Riparian Forest and Shrubland	Non Burnable area	NonB
North Pacific Montane Riparian Woodland and Shrubland - Wet	Non Burnable area	NonB
North Pacific Montane Riparian Woodland and Shrubland - Dry	Non Burnable area	NonB
Northern Rocky Mountain Foothill Conifer Wooded Steppe	Interior Ponderosa Pine	PIPO
Rocky Mountain Poor-Site Lodgepole Pine Forest	Subalpine forest	Salp
Klamath-Siskiyou Xeromorphic Serpentine Savanna and Chaparral	California Chararral	CaCr
North Pacific Alpine and Subalpine Dry Grassland	Grass	Gras
Sierran-Intermontane Desert Western White Pine-White Fir Woodland	Subalpine forest	Salp
North Pacific Wooded Volcanic Flowage	Subalpine forest	Salp
North Pacific Dry-Mesic Silver Fir-Western Hemlock-Douglas-fir Forest	Pacific coast Douglas-fir	PCDF
North Pacific Hypermaritime Western Red-cedar-Western Hemlock Forest	Pacific coast Douglas-fir	PCDF
Western Great Plains Sparsely Vegetated Systems	Non Burnable area	NonB
Rocky Mountain Aspen Forest and Woodland	Hardwood	Hdwd
Northern Rocky Mountain Dry-Mesic Montane Mixed Conifer Forest - Ponderosa Pine-Douglas-fir	Interior Douglas-fir	InDF
Northern Rocky Mountain Dry-Mesic Montane Mixed Conifer Forest - Lodgepole Pine	Interior Douglas-fir	InDF
Northern Rocky Mountain Subalpine Woodland and Parkland	Subalpine forest	Salp
Rocky Mountain Foothill Limber Pine-Juniper Woodland	Mixed conifer	Mixd
Southern Rocky Mountain Ponderosa Pine Woodland	Interior Ponderosa Pine	PIPO
Rocky Mountain Subalpine Dry-Mesic Spruce-Fir Forest and Woodland	Subalpine forest	Salp
Rocky Mountain Subalpine Mesic-Wet Spruce-Fir Forest and Woodland	Subalpine forest	Salp
Inter-Mountain Basins Aspen-Mixed Conifer Forest and Woodland	Mixed conifer	Mixd
Northwestern Great Plains Shrubland	Shrub-steppe	Shsp
Northern Rocky Mountain Montane-Foothill Deciduous Shrubland	Mesic Mountain Shrub	MMsh
Southern Rocky Mountain Ponderosa Pine Savanna	Interior Ponderosa Pine	PIPO
Inter-Mountain Basins Big Sagebrush Steppe	Shrub-steppe	Shsp
Inter-Mountain Basins Montane Sagebrush Steppe	Sagebrush	Sgbr
Northern Rocky Mountain Lower Montane-Foothill-Valley Grassland	Grass	Gras
Northern Rocky Mountain Subalpine-Upper Montane Grassland	Grass	Gras
Northwestern Great Plains Mixedgrass Prairie	Grass	Gras
Rocky Mountain Subalpine-Montane Mesic Meadow	Grass	Gras
Western Great Plains Sand Prairie	Grass	Gras
Inter-Mountain Basins Greasewood Flat	Desert scrub	DeSc
Rocky Mountain Montane Riparian Systems	Non Burnable area	NonB
Rocky Mountain Subalpine/Upper Montane Riparian Systems	Non Burnable area	NonB
Western Great Plains Floodplain Systems	Non Burnable area	NonB
Western Great Plains Wooded Draw and Ravine	Mesic Mountain Shrub	MMsh
Western Great Plains Depressional Wetland Systems	Non Burnable area	NonB
Inter-Mountain Basins Sparsely Vegetated Systems	Non Burnable area	NonB
Rocky Mountain Aspen Forest and Woodland	Hardwood	Hdwd
Colorado Plateau Pinyon-Juniper Woodland	Pinyon-Juniper Woodland	PJW
Rocky Mountain Foothill Limber Pine-Juniper Woodland	Mixed conifer	Mixd
Rocky Mountain Lodgepole Pine Forest	Subalpine forest	Salp
Southern Rocky Mountain Dry-Mesic Montane Mixed Conifer Forest and Woodland	Interior Douglas-fir	InDF
Southern Rocky Mountain Ponderosa Pine Woodland	Interior Ponderosa Pine	PIPO
Rocky Mountain Subalpine Dry-Mesic Spruce-Fir Forest and Woodland	Subalpine forest	Salp
Rocky Mountain Subalpine Mesic-Wet Spruce-Fir Forest and Woodland	Subalpine forest	Salp
Inter-Mountain Basins Aspen-Mixed Conifer Forest and Woodland	Mixed conifer	Mixd
Inter-Mountain Basins Curl-leaf Mountain Mahogany Woodland and Shrubland	Pinyon-Juniper Woodland	PJW
Inter-Mountain Basins Mat Saltbush Shrubland	Desert scrub	DeSc
Wyoming Basins Dwarf Sagebrush Shrubland and Steppe	Sagebrush	Sgbr
Inter-Mountain Basins Big Sagebrush Shrubland - Basin Big Sagebrush	Sagebrush	Sgbr
Inter-Mountain Basins Big Sagebrush Shrubland - Wyoming Big Sagebrush	Sagebrush	Sgbr
Inter-Mountain Basins Mixed Salt Desert Scrub	Desert scrub	DeSc
Rocky Mountain Lower Montane-Foothill Shrubland - No True Mountain Mahogany	Mesic Mountain Shrub	MMsh
Rocky Mountain Lower Montane-Foothill Shrubland - True Mountain Mahogany	Mesic Mountain Shrub	MMsh
Northern Rocky Mountain Montane-Foothill Deciduous Shrubland	Mesic Mountain Shrub	MMsh
Inter-Mountain Basins Juniper Savanna	Pinyon-Juniper Woodland	PJW
Inter-Mountain Basins Montane Sagebrush Steppe	Sagebrush	Sgbr
Inter-Mountain Basins Semi-Desert Shrub-Steppe	Shrub-steppe	Shsp
Inter-Mountain Basins Semi-Desert Grassland	Grass	Gras
Northern Rocky Mountain Lower Montane-Foothill-Valley Grassland	Grass	Gras
Rocky Mountain Alpine Turf	Grass	Gras
Rocky Mountain Subalpine-Montane Mesic Meadow	Grass	Gras
Inter-Mountain Basins Greasewood Flat	Desert scrub	DeSc
Rocky Mountain Montane Riparian Systems	Non Burnable area	NonB
Western Great Plains Floodplain Systems	Non Burnable area	NonB
Middle Rocky Mountain Montane Douglas-fir Forest and Woodland	Interior Douglas-fir	InDF
Inter-Mountain Basins Sparsely Vegetated Systems	Non Burnable area	NonB
Mediterranean California Sparsely Vegetated Systems	Non Burnable area	NonB
Central and Southern California Mixed Evergreen Woodland	Hardwood	Hdwd
Mediterranean California Dry-Mesic Mixed Conifer Forest and Woodland	Mixed conifer	Mixd
Mediterranean California Mixed Oak Woodland	Hardwood	Hdwd
Mediterranean California Lower Montane Black Oak-Conifer Forest and Woodland	Hardwood	Hdwd
California Montane Jeffrey Pine(-Ponderosa Pine) Woodland	Interior Ponderosa Pine	PIPO
Mediterranean California Mixed Evergreen Forest	Mixed conifer	Mixd
Sonora-Mojave Mixed Salt Desert Scrub	Desert scrub	DeSc
California Mesic Chaparral	California Chararral	CaCr
Northern and Central California Dry-Mesic Chaparral	California Chararral	CaCr
Sonora-Mojave Semi-Desert Chaparral	California Chararral	CaCr
California Central Valley Mixed Oak Savanna	Hardwood	Hdwd
California Lower Montane Blue Oak-Foothill Pine Woodland and Savanna	Hardwood	Hdwd
California Central Valley and Southern Coastal Grassland	Grass	Gras
North Pacific Montane Grassland	Grass	Gras
California Central Valley Riparian Woodland and Shrubland	Non Burnable area	NonB
California Montane Riparian Systems	Non Burnable area	NonB
Pacific Coastal Marsh Systems	Non Burnable area	NonB
North American Warm Desert Sparsely Vegetated Systems	Non Burnable area	NonB
Central and Southern California Mixed Evergreen Woodland	Hardwood	Hdwd
California Coastal Redwood Forest	Hardwood	Hdwd
Great Basin Pinyon-Juniper Woodland	Pinyon-Juniper Woodland	PJW
Mediterranean California Dry-Mesic Mixed Conifer Forest and Woodland	Mixed conifer	Mixd
Mediterranean California Mesic Mixed Conifer Forest and Woodland	Mixed conifer	Mixd
Mediterranean California Mixed Oak Woodland	Hardwood	Hdwd
Mediterranean California Lower Montane Black Oak-Conifer Forest and Woodland	Hardwood	Hdwd
California Montane Jeffrey Pine(-Ponderosa Pine) Woodland	Interior Ponderosa Pine	PIPO
Mediterranean California Mesic Serpentine Woodland and Chaparral	California Chararral	CaCr
Sierra Nevada Subalpine Lodgepole Pine Forest and Woodland	Subalpine forest	Salp
Mojave Mid-Elevation Mixed Desert Scrub	Desert scrub	DeSc
Sonora-Mojave Creosotebush-White Bursage Desert Scrub	Desert scrub	DeSc
Sonora-Mojave Mixed Salt Desert Scrub	Desert scrub	DeSc
Southern California Coastal Scrub	California Chararral	CaCr
California Maritime Chaparral	California Chararral	CaCr
California Mesic Chaparral	California Chararral	CaCr
California Montane Woodland and Chaparral	California Chararral	CaCr
California Xeric Serpentine Chaparral	California Chararral	CaCr
Northern and Central California Dry-Mesic Chaparral	California Chararral	CaCr
Sonora-Mojave Semi-Desert Chaparral	California Chararral	CaCr
Sonoran Paloverde-Mixed Cacti Desert Scrub	Desert scrub	DeSc
Southern California Dry-Mesic Chaparral	California Chararral	CaCr
California Central Valley Mixed Oak Savanna	Hardwood	Hdwd
California Coastal Live Oak Woodland and Savanna	Hardwood	Hdwd
California Lower Montane Blue Oak-Foothill Pine Woodland and Savanna	Hardwood	Hdwd
Southern California Oak Woodland and Savanna	Hardwood	Hdwd
Northern California Coastal Scrub	California Chararral	CaCr
California Central Valley and Southern Coastal Grassland	Grass	Gras
California Mesic Serpentine Grassland	Grass	Gras
California Northern Coastal Grassland	Grass	Gras
California Central Valley Riparian Woodland and Shrubland	Non Burnable area	NonB
California Montane Riparian Systems	Non Burnable area	NonB
North American Warm Desert Riparian Systems	Non Burnable area	NonB
Pacific Coastal Marsh Systems	Non Burnable area	NonB
California Coastal Closed-Cone Conifer Forest and Woodland	Mixed conifer	Mixd
Inter-Mountain Basins Sparsely Vegetated Systems	Non Burnable area	NonB
Rocky Mountain Alpine/Montane Sparsely Vegetated Systems	Non Burnable area	NonB
Rocky Mountain Aspen Forest and Woodland	Hardwood	Hdwd
Rocky Mountain Bigtooth Maple Ravine Woodland	Hardwood	Hdwd
Colorado Plateau Pinyon-Juniper Woodland	Pinyon-Juniper Woodland	PJW
Great Basin Pinyon-Juniper Woodland	Pinyon-Juniper Woodland	PJW
Rocky Mountain Foothill Limber Pine-Juniper Woodland	Mixed conifer	Mixd
Rocky Mountain Lodgepole Pine Forest	Subalpine forest	Salp
Southern Rocky Mountain Dry-Mesic Montane Mixed Conifer Forest and Woodland	Interior Douglas-fir	InDF
Southern Rocky Mountain Mesic Montane Mixed Conifer Forest and Woodland	Interior Douglas-fir	InDF
Southern Rocky Mountain Ponderosa Pine Woodland	Interior Ponderosa Pine	PIPO
Rocky Mountain Subalpine Dry-Mesic Spruce-Fir Forest and Woodland	Subalpine forest	Salp
Rocky Mountain Subalpine Mesic-Wet Spruce-Fir Forest and Woodland	Subalpine forest	Salp
Rocky Mountain Subalpine-Montane Limber-Bristlecone Pine Woodland	Subalpine forest	Salp
Inter-Mountain Basins Aspen-Mixed Conifer Forest and Woodland - Low Elevation	Mixed conifer	Mixd
Inter-Mountain Basins Aspen-Mixed Conifer Forest and Woodland - High Elevation	Subalpine forest	Salp
Inter-Mountain Basins Curl-leaf Mountain Mahogany Woodland and Shrubland	Pinyon-Juniper Woodland	PJW
Colorado Plateau Mixed Low Sagebrush Shrubland	Sagebrush	Sgbr
Rocky Mountain Alpine Dwarf-Shrubland	Mesic Mountain Shrub	MMsh
Colorado Plateau Blackbrush-Mormon-tea Shrubland	Desert scrub	DeSc
Great Basin Xeric Mixed Sagebrush Shrubland	Sagebrush	Sgbr
Inter-Mountain Basins Big Sagebrush Shrubland	Sagebrush	Sgbr
Inter-Mountain Basins Mixed Salt Desert Scrub	Desert scrub	DeSc
Rocky Mountain Lower Montane-Foothill Shrubland	Mesic Mountain Shrub	MMsh
Southern Colorado Plateau Sand Shrubland	Desert scrub	DeSc
Colorado Plateau Pinyon-Juniper Shrubland	Pinyon-Juniper Woodland	PJW
Great Basin Semi-Desert Chaparral	California Chararral	CaCr
Rocky Mountain Gambel Oak-Mixed Montane Shrubland - Continuous	Mesic Mountain Shrub	MMsh
Rocky Mountain Gambel Oak-Mixed Montane Shrubland - Patchy	Mesic Mountain Shrub	MMsh
Inter-Mountain Basins Juniper Savanna	Pinyon-Juniper Woodland	PJW
Southern Rocky Mountain Ponderosa Pine Savanna	Interior Ponderosa Pine	PIPO
Inter-Mountain Basins Big Sagebrush Steppe	Shrub-steppe	Shsp
Inter-Mountain Basins Montane Sagebrush Steppe - Mountain Big Sagebrush	Sagebrush	Sgbr
Inter-Mountain Basins Montane Sagebrush Steppe - Low Sagebrush	Sagebrush	Sgbr
Inter-Mountain Basins Semi-Desert Shrub-Steppe	Shrub-steppe	Shsp
Inter-Mountain Basins Semi-Desert Grassland	Grass	Gras
Rocky Mountain Alpine Turf	Grass	Gras
Rocky Mountain Subalpine-Montane Mesic Meadow	Grass	Gras
Southern Rocky Mountain Montane-Subalpine Grassland	Grass	Gras
Inter-Mountain Basins Greasewood Flat	Desert scrub	DeSc
Inter-Mountain Basins Montane Riparian Systems	Non Burnable area	NonB
Rocky Mountain Montane Riparian Systems	Non Burnable area	NonB
Rocky Mountain Subalpine/Upper Montane Riparian Systems	Non Burnable area	NonB
Inter-Mountain Basins Sparsely Vegetated Systems	Non Burnable area	NonB
North American Warm Desert Sparsely Vegetated Systems	Non Burnable area	NonB
Rocky Mountain Alpine/Montane Sparsely Vegetated Systems	Non Burnable area	NonB
Rocky Mountain Aspen Forest and Woodland	Hardwood	Hdwd
Colorado Plateau Pinyon-Juniper Woodland	Pinyon-Juniper Woodland	PJW
Rocky Mountain Foothill Limber Pine-Juniper Woodland	Mixed conifer	Mixd
Rocky Mountain Lodgepole Pine Forest	Subalpine forest	Salp
Southern Rocky Mountain Dry-Mesic Montane Mixed Conifer Forest and Woodland	Interior Douglas-fir	InDF
Southern Rocky Mountain Mesic Montane Mixed Conifer Forest and Woodland	Interior Douglas-fir	InDF
Southern Rocky Mountain Ponderosa Pine Woodland	Interior Ponderosa Pine	PIPO
Rocky Mountain Subalpine Dry-Mesic Spruce-Fir Forest and Woodland	Subalpine forest	Salp
Rocky Mountain Subalpine Mesic-Wet Spruce-Fir Forest and Woodland	Subalpine forest	Salp
Rocky Mountain Subalpine-Montane Limber-Bristlecone Pine Woodland	Subalpine forest	Salp
Inter-Mountain Basins Aspen-Mixed Conifer Forest and Woodland - Low Elevation	Mixed conifer	Mixd
Inter-Mountain Basins Aspen-Mixed Conifer Forest and Woodland - High Elevation	Subalpine forest	Salp
Inter-Mountain Basins Curl-leaf Mountain Mahogany Woodland and Shrubland	Pinyon-Juniper Woodland	PJW
Colorado Plateau Mixed Low Sagebrush Shrubland	Sagebrush	Sgbr
Inter-Mountain Basins Mat Saltbush Shrubland	Desert scrub	DeSc
Colorado Plateau Blackbrush-Mormon-tea Shrubland	Desert scrub	DeSc
Inter-Mountain Basins Big Sagebrush Shrubland	Sagebrush	Sgbr
Inter-Mountain Basins Mixed Salt Desert Scrub	Desert scrub	DeSc
Mojave Mid-Elevation Mixed Desert Scrub	Desert scrub	DeSc
Rocky Mountain Lower Montane-Foothill Shrubland	Mesic Mountain Shrub	MMsh
Southern Colorado Plateau Sand Shrubland	Desert scrub	DeSc
Colorado Plateau Pinyon-Juniper Shrubland	Pinyon-Juniper Woodland	PJW
Great Basin Semi-Desert Chaparral	California Chararral	CaCr
Mogollon Chaparral	California Chararral	CaCr
Rocky Mountain Gambel Oak-Mixed Montane Shrubland	Mesic Mountain Shrub	MMsh
Inter-Mountain Basins Juniper Savanna	Pinyon-Juniper Woodland	PJW
Southern Rocky Mountain Ponderosa Pine Savanna	Interior Ponderosa Pine	PIPO
Inter-Mountain Basins Big Sagebrush Steppe	Shrub-steppe	Shsp
Inter-Mountain Basins Montane Sagebrush Steppe - Mountain Big Sagebrush	Sagebrush	Sgbr
Inter-Mountain Basins Montane Sagebrush Steppe - Low Sagebrush	Sagebrush	Sgbr
Inter-Mountain Basins Semi-Desert Shrub-Steppe	Shrub-steppe	Shsp
Inter-Mountain Basins Semi-Desert Grassland	Grass	Gras
Southern Rocky Mountain Montane-Subalpine Grassland	Grass	Gras
Inter-Mountain Basins Greasewood Flat	Desert scrub	DeSc
Rocky Mountain Montane Riparian Systems	Non Burnable area	NonB
Rocky Mountain Subalpine/Upper Montane Riparian Systems	Non Burnable area	NonB
Inter-Mountain Basins Sparsely Vegetated Systems	Non Burnable area	NonB
North American Warm Desert Sparsely Vegetated Systems	Non Burnable area	NonB
Rocky Mountain Alpine/Montane Sparsely Vegetated Systems	Non Burnable area	NonB
Rocky Mountain Aspen Forest and Woodland	Hardwood	Hdwd
Columbia Plateau Western Juniper Woodland and Savanna	Pinyon-Juniper Woodland	PJW
Great Basin Pinyon-Juniper Woodland	Pinyon-Juniper Woodland	PJW
Inter-Mountain Basins Subalpine Limber-Bristlecone Pine Woodland	Subalpine forest	Salp
California Montane Jeffrey Pine(-Ponderosa Pine) Woodland	Interior Ponderosa Pine	PIPO
Mediterranean California Subalpine Woodland	Subalpine forest	Salp
Southern Rocky Mountain Mesic Montane Mixed Conifer Forest and Woodland	Interior Douglas-fir	InDF
Rocky Mountain Subalpine-Montane Limber-Bristlecone Pine Woodland	Subalpine forest	Salp
Sierra Nevada Subalpine Lodgepole Pine Forest and Woodland	Subalpine forest	Salp
Inter-Mountain Basins Curl-leaf Mountain Mahogany Woodland and Shrubland	Pinyon-Juniper Woodland	PJW
Great Basin Xeric Mixed Sagebrush Shrubland	Sagebrush	Sgbr
Inter-Mountain Basins Big Sagebrush Shrubland	Sagebrush	Sgbr
Inter-Mountain Basins Mixed Salt Desert Scrub	Desert scrub	DeSc
Mojave Mid-Elevation Mixed Desert Scrub	Desert scrub	DeSc
Sonora-Mojave Creosotebush-White Bursage Desert Scrub	Desert scrub	DeSc
Sonora-Mojave Mixed Salt Desert Scrub	Desert scrub	DeSc
Great Basin Semi-Desert Chaparral	California Chararral	CaCr
Columbia Plateau Low Sagebrush Steppe	Sagebrush	Sgbr
Inter-Mountain Basins Big Sagebrush Steppe	Shrub-steppe	Shsp
Inter-Mountain Basins Montane Sagebrush Steppe	Sagebrush	Sgbr
Inter-Mountain Basins Semi-Desert Shrub-Steppe	Shrub-steppe	Shsp
Inter-Mountain Basins Semi-Desert Grassland	Grass	Gras
Rocky Mountain Alpine Turf	Grass	Gras
Inter-Mountain Basins Greasewood Flat	Desert scrub	DeSc
Inter-Mountain Basins Montane Riparian Systems	Non Burnable area	NonB
Rocky Mountain Montane Riparian Systems	Non Burnable area	NonB
Rocky Mountain Subalpine/Upper Montane Riparian Systems	Non Burnable area	NonB
Inter-Mountain Basins Sparsely Vegetated Systems	Non Burnable area	NonB
Rocky Mountain Aspen Forest and Woodland	Hardwood	Hdwd
Rocky Mountain Bigtooth Maple Ravine Woodland	Hardwood	Hdwd
Colorado Plateau Pinyon-Juniper Woodland	Pinyon-Juniper Woodland	PJW
Great Basin Pinyon-Juniper Woodland	Pinyon-Juniper Woodland	PJW
Inter-Mountain Basins Subalpine Limber-Bristlecone Pine Woodland	Subalpine forest	Salp
Southern Rocky Mountain Dry-Mesic Montane Mixed Conifer Forest and Woodland	Interior Douglas-fir	InDF
Southern Rocky Mountain Mesic Montane Mixed Conifer Forest and Woodland	Interior Douglas-fir	InDF
Southern Rocky Mountain Ponderosa Pine Woodland	Interior Ponderosa Pine	PIPO
Rocky Mountain Subalpine Dry-Mesic Spruce-Fir Forest and Woodland	Subalpine forest	Salp
Inter-Mountain Basins Aspen-Mixed Conifer Forest and Woodland	Mixed conifer	Mixd
Inter-Mountain Basins Curl-leaf Mountain Mahogany Woodland and Shrubland	Pinyon-Juniper Woodland	PJW
Colorado Plateau Mixed Low Sagebrush Shrubland	Sagebrush	Sgbr
Great Basin Xeric Mixed Sagebrush Shrubland	Sagebrush	Sgbr
Inter-Mountain Basins Big Sagebrush Shrubland	Sagebrush	Sgbr
Inter-Mountain Basins Mixed Salt Desert Scrub	Desert scrub	DeSc
Mojave Mid-Elevation Mixed Desert Scrub	Desert scrub	DeSc
Rocky Mountain Lower Montane-Foothill Shrubland	Mesic Mountain Shrub	MMsh
Sonora-Mojave Creosotebush-White Bursage Desert Scrub	Desert scrub	DeSc
Great Basin Semi-Desert Chaparral	California Chararral	CaCr
Mogollon Chaparral	California Chararral	CaCr
Rocky Mountain Gambel Oak-Mixed Montane Shrubland	Mesic Mountain Shrub	MMsh
Sonora-Mojave Semi-Desert Chaparral	California Chararral	CaCr
Inter-Mountain Basins Juniper Savanna	Pinyon-Juniper Woodland	PJW
Columbia Plateau Low Sagebrush Steppe	Sagebrush	Sgbr
Inter-Mountain Basins Big Sagebrush Steppe	Shrub-steppe	Shsp
Inter-Mountain Basins Montane Sagebrush Steppe	Sagebrush	Sgbr
Inter-Mountain Basins Semi-Desert Shrub-Steppe	Shrub-steppe	Shsp
Inter-Mountain Basins Semi-Desert Grassland	Grass	Gras
Rocky Mountain Subalpine-Montane Mesic Meadow	Grass	Gras
Inter-Mountain Basins Greasewood Flat	Desert scrub	DeSc
Inter-Mountain Basins Montane Riparian Systems	Non Burnable area	NonB
Rocky Mountain Montane Riparian Systems	Non Burnable area	NonB
Rocky Mountain Subalpine/Upper Montane Riparian Systems	Non Burnable area	NonB
Inter-Mountain Basins Sparsely Vegetated Systems	Non Burnable area	NonB
North American Warm Desert Sparsely Vegetated Systems	Non Burnable area	NonB
Rocky Mountain Aspen Forest and Woodland	Hardwood	Hdwd
Colorado Plateau Pinyon-Juniper Woodland	Pinyon-Juniper Woodland	PJW
Madrean Encinal	Hardwood	Hdwd
Madrean Lower Montane Pine-Oak Forest and Woodland	Hardwood	Hdwd
Madrean Pinyon-Juniper Woodland	Pinyon-Juniper Woodland	PJW
Southern Rocky Mountain Dry-Mesic Montane Mixed Conifer Forest and Woodland	Interior Douglas-fir	InDF
Southern Rocky Mountain Mesic Montane Mixed Conifer Forest and Woodland	Interior Douglas-fir	InDF
Southern Rocky Mountain Ponderosa Pine Woodland	Interior Ponderosa Pine	PIPO
Rocky Mountain Subalpine Dry-Mesic Spruce-Fir Forest and Woodland	Subalpine forest	Salp
Southern Rocky Mountain Pinyon-Juniper Woodland	Pinyon-Juniper Woodland	PJW
Inter-Mountain Basins Aspen-Mixed Conifer Forest and Woodland - Low Elevation	Mixed conifer	Mixd
Colorado Plateau Mixed Low Sagebrush Shrubland	Sagebrush	Sgbr
Inter-Mountain Basins Mat Saltbush Shrubland	Desert scrub	DeSc
Colorado Plateau Blackbrush-Mormon-tea Shrubland	Desert scrub	DeSc
Inter-Mountain Basins Big Sagebrush Shrubland	Sagebrush	Sgbr
Inter-Mountain Basins Mixed Salt Desert Scrub	Desert scrub	DeSc
Southern Colorado Plateau Sand Shrubland	Desert scrub	DeSc
Colorado Plateau Pinyon-Juniper Shrubland	Pinyon-Juniper Woodland	PJW
Mogollon Chaparral	California Chararral	CaCr
Rocky Mountain Gambel Oak-Mixed Montane Shrubland	Mesic Mountain Shrub	MMsh
Inter-Mountain Basins Juniper Savanna	Pinyon-Juniper Woodland	PJW
Madrean Juniper Savanna	Pinyon-Juniper Woodland	PJW
Southern Rocky Mountain Ponderosa Pine Savanna	Interior Ponderosa Pine	PIPO
Southern Rocky Mountain Juniper Woodland and Savanna	Pinyon-Juniper Woodland	PJW
Apacherian-Chihuahuan Semi-Desert Grassland and Steppe	Shrub-steppe	Shsp
Inter-Mountain Basins Big Sagebrush Steppe	Shrub-steppe	Shsp
Inter-Mountain Basins Semi-Desert Shrub-Steppe	Shrub-steppe	Shsp
Inter-Mountain Basins Semi-Desert Grassland	Grass	Gras
Rocky Mountain Subalpine-Montane Mesic Meadow	Grass	Gras
Inter-Mountain Basins Greasewood Flat	Desert scrub	DeSc
Rocky Mountain Montane Riparian Systems	Non Burnable area	NonB
Inter-Mountain Basins Sparsely Vegetated Systems	Non Burnable area	NonB
Rocky Mountain Alpine/Montane Sparsely Vegetated Systems	Non Burnable area	NonB
Rocky Mountain Aspen Forest and Woodland	Hardwood	Hdwd
Colorado Plateau Pinyon-Juniper Woodland	Pinyon-Juniper Woodland	PJW
Rocky Mountain Foothill Limber Pine-Juniper Woodland	Mixed conifer	Mixd
Rocky Mountain Lodgepole Pine Forest	Subalpine forest	Salp
Southern Rocky Mountain Dry-Mesic Montane Mixed Conifer Forest and Woodland	Interior Douglas-fir	InDF
Southern Rocky Mountain Mesic Montane Mixed Conifer Forest and Woodland	Interior Douglas-fir	InDF
Southern Rocky Mountain Ponderosa Pine Woodland	Interior Ponderosa Pine	PIPO
Rocky Mountain Subalpine Dry-Mesic Spruce-Fir Forest and Woodland	Subalpine forest	Salp
Rocky Mountain Subalpine Mesic-Wet Spruce-Fir Forest and Woodland	Subalpine forest	Salp
Rocky Mountain Subalpine-Montane Limber-Bristlecone Pine Woodland	Subalpine forest	Salp
Southern Rocky Mountain Pinyon-Juniper Woodland	Pinyon-Juniper Woodland	PJW
Inter-Mountain Basins Aspen-Mixed Conifer Forest and Woodland	Mixed conifer	Mixd
Inter-Mountain Basins Curl-leaf Mountain Mahogany Woodland and Shrubland	Pinyon-Juniper Woodland	PJW
Colorado Plateau Mixed Low Sagebrush Shrubland	Sagebrush	Sgbr
Rocky Mountain Alpine Dwarf-Shrubland	Mesic Mountain Shrub	MMsh
Inter-Mountain Basins Big Sagebrush Shrubland	Sagebrush	Sgbr
Inter-Mountain Basins Mixed Salt Desert Scrub	Desert scrub	DeSc
Rocky Mountain Lower Montane-Foothill Shrubland	Mesic Mountain Shrub	MMsh
Colorado Plateau Pinyon-Juniper Shrubland	Pinyon-Juniper Woodland	PJW
Rocky Mountain Gambel Oak-Mixed Montane Shrubland	Mesic Mountain Shrub	MMsh
Inter-Mountain Basins Juniper Savanna	Pinyon-Juniper Woodland	PJW
Southern Rocky Mountain Ponderosa Pine Savanna	Interior Ponderosa Pine	PIPO
Southern Rocky Mountain Juniper Woodland and Savanna	Pinyon-Juniper Woodland	PJW
Inter-Mountain Basins Big Sagebrush Steppe	Shrub-steppe	Shsp
Inter-Mountain Basins Montane Sagebrush Steppe	Sagebrush	Sgbr
Inter-Mountain Basins Semi-Desert Shrub-Steppe	Shrub-steppe	Shsp
Inter-Mountain Basins Semi-Desert Grassland	Grass	Gras
Rocky Mountain Alpine Fell-Field	Grass	Gras
Rocky Mountain Alpine Turf	Grass	Gras
Rocky Mountain Subalpine-Montane Mesic Meadow	Grass	Gras
Southern Rocky Mountain Montane-Subalpine Grassland	Grass	Gras
Inter-Mountain Basins Greasewood Flat	Desert scrub	DeSc
Rocky Mountain Montane Riparian Systems	Non Burnable area	NonB
Rocky Mountain Subalpine/Upper Montane Riparian Systems	Non Burnable area	NonB
North American Warm Desert Sparsely Vegetated Systems	Non Burnable area	NonB
Rocky Mountain Aspen Forest and Woodland	Hardwood	Hdwd
Colorado Plateau Pinyon-Juniper Woodland	Pinyon-Juniper Woodland	PJW
Great Basin Pinyon-Juniper Woodland	Pinyon-Juniper Woodland	PJW
Madrean Encinal	Hardwood	Hdwd
Madrean Lower Montane Pine-Oak Forest and Woodland	Hardwood	Hdwd
Madrean Pinyon-Juniper Woodland	Pinyon-Juniper Woodland	PJW
Madrean Upper Montane Conifer-Oak Forest and Woodland	Subalpine forest	Salp
Southern Rocky Mountain Dry-Mesic Montane Mixed Conifer Forest and Woodland	Interior Douglas-fir	InDF
Southern Rocky Mountain Mesic Montane Mixed Conifer Forest and Woodland	Interior Douglas-fir	InDF
Southern Rocky Mountain Ponderosa Pine Woodland	Interior Ponderosa Pine	PIPO
Rocky Mountain Subalpine Dry-Mesic Spruce-Fir Forest and Woodland	Subalpine forest	Salp
Rocky Mountain Subalpine Mesic-Wet Spruce-Fir Forest and Woodland	Subalpine forest	Salp
Inter-Mountain Basins Aspen-Mixed Conifer Forest and Woodland	Mixed conifer	Mixd
Chihuahuan Succulent Desert Scrub	Desert scrub	DeSc
Inter-Mountain Basins Big Sagebrush Shrubland	Sagebrush	Sgbr
Inter-Mountain Basins Mixed Salt Desert Scrub	Desert scrub	DeSc
Mojave Mid-Elevation Mixed Desert Scrub	Desert scrub	DeSc
Sonora-Mojave Creosotebush-White Bursage Desert Scrub	Desert scrub	DeSc
Sonoran Mid-Elevation Desert Scrub	Desert scrub	DeSc
Chihuahuan Mixed Desert and Thorn Scrub	Desert scrub	DeSc
Colorado Plateau Pinyon-Juniper Shrubland	Pinyon-Juniper Woodland	PJW
Mogollon Chaparral	California Chararral	CaCr
Rocky Mountain Gambel Oak-Mixed Montane Shrubland	Mesic Mountain Shrub	MMsh
Sonoran Paloverde-Mixed Cacti Desert Scrub	Desert scrub	DeSc
Inter-Mountain Basins Juniper Savanna	Pinyon-Juniper Woodland	PJW
Madrean Juniper Savanna	Pinyon-Juniper Woodland	PJW
Southern Rocky Mountain Ponderosa Pine Savanna	Interior Ponderosa Pine	PIPO
Apacherian-Chihuahuan Semi-Desert Grassland and Steppe	Shrub-steppe	Shsp
Inter-Mountain Basins Semi-Desert Shrub-Steppe	Shrub-steppe	Shsp
Inter-Mountain Basins Semi-Desert Grassland	Grass	Gras
Southern Rocky Mountain Montane-Subalpine Grassland	Grass	Gras
North American Warm Desert Riparian Systems	Non Burnable area	NonB
North American Warm Desert Riparian Systems - Stringers	Non Burnable area	NonB
Rocky Mountain Montane Riparian Systems	Non Burnable area	NonB
Rocky Mountain Subalpine/Upper Montane Riparian Systems	Non Burnable area	NonB
Inter-Mountain Basins Sparsely Vegetated Systems	Non Burnable area	NonB
Rocky Mountain Alpine/Montane Sparsely Vegetated Systems	Non Burnable area	NonB
Rocky Mountain Aspen Forest and Woodland	Hardwood	Hdwd
Rocky Mountain Bigtooth Maple Ravine Woodland	Hardwood	Hdwd
Columbia Plateau Western Juniper Woodland and Savanna	Pinyon-Juniper Woodland	PJW
Great Basin Pinyon-Juniper Woodland	Pinyon-Juniper Woodland	PJW
Northern Rocky Mountain Subalpine Woodland and Parkland	Subalpine forest	Salp
Rocky Mountain Lodgepole Pine Forest	Subalpine forest	Salp
Southern Rocky Mountain Dry-Mesic Montane Mixed Conifer Forest and Woodland	Interior Douglas-fir	InDF
Southern Rocky Mountain Mesic Montane Mixed Conifer Forest and Woodland	Interior Douglas-fir	InDF
Rocky Mountain Subalpine Dry-Mesic Spruce-Fir Forest and Woodland	Subalpine forest	Salp
Rocky Mountain Subalpine Mesic-Wet Spruce-Fir Forest and Woodland	Subalpine forest	Salp
Rocky Mountain Subalpine-Montane Limber-Bristlecone Pine Woodland	Subalpine forest	Salp
Inter-Mountain Basins Aspen-Mixed Conifer Forest and Woodland	Mixed conifer	Mixd
Inter-Mountain Basins Curl-leaf Mountain Mahogany Woodland and Shrubland	Pinyon-Juniper Woodland	PJW
Great Basin Xeric Mixed Sagebrush Shrubland	Sagebrush	Sgbr
Inter-Mountain Basins Big Sagebrush Shrubland	Sagebrush	Sgbr
Inter-Mountain Basins Mixed Salt Desert Scrub	Desert scrub	DeSc
Rocky Mountain Lower Montane-Foothill Shrubland	Mesic Mountain Shrub	MMsh
Northern Rocky Mountain Montane-Foothill Deciduous Shrubland	Mesic Mountain Shrub	MMsh
Columbia Plateau Steppe and Grassland	Grass	Gras
Columbia Plateau Low Sagebrush Steppe	Sagebrush	Sgbr
Inter-Mountain Basins Big Sagebrush Steppe	Shrub-steppe	Shsp
Inter-Mountain Basins Montane Sagebrush Steppe	Sagebrush	Sgbr
Inter-Mountain Basins Semi-Desert Shrub-Steppe	Shrub-steppe	Shsp
Inter-Mountain Basins Semi-Desert Grassland	Grass	Gras
Inter-Mountain Basins Greasewood Flat	Desert scrub	DeSc
Inter-Mountain Basins Montane Riparian Systems	Non Burnable area	NonB
Rocky Mountain Montane Riparian Systems	Non Burnable area	NonB
Rocky Mountain Subalpine/Upper Montane Riparian Systems	Non Burnable area	NonB
Rocky Mountain Alpine/Montane Sparsely Vegetated Systems	Non Burnable area	NonB
Western Great Plains Sparsely Vegetated Systems	Non Burnable area	NonB
Rocky Mountain Aspen Forest and Woodland	Hardwood	Hdwd
Northwestern Great Plains Highland White Spruce Woodland	Subalpine forest	Salp
Rocky Mountain Foothill Limber Pine-Juniper Woodland	Mixed conifer	Mixd
Southern Rocky Mountain Dry-Mesic Montane Mixed Conifer Forest and Woodland	Interior Douglas-fir	InDF
Southern Rocky Mountain Ponderosa Pine Woodland	Interior Ponderosa Pine	PIPO
Rocky Mountain Subalpine Dry-Mesic Spruce-Fir Forest and Woodland	Subalpine forest	Salp
Rocky Mountain Subalpine Mesic-Wet Spruce-Fir Forest and Woodland	Subalpine forest	Salp
Rocky Mountain Subalpine-Montane Limber-Bristlecone Pine Woodland	Subalpine forest	Salp
Inter-Mountain Basins Aspen-Mixed Conifer Forest and Woodland	Mixed conifer	Mixd
Inter-Mountain Basins Curl-leaf Mountain Mahogany Woodland and Shrubland	Pinyon-Juniper Woodland	PJW
Inter-Mountain Basins Mat Saltbush Shrubland	Desert scrub	DeSc
Wyoming Basins Dwarf Sagebrush Shrubland and Steppe	Sagebrush	Sgbr
Northwestern Great Plains Shrubland	Shrub-steppe	Shsp
Rocky Mountain Lower Montane-Foothill Shrubland	Mesic Mountain Shrub	MMsh
Northern Rocky Mountain Montane-Foothill Deciduous Shrubland	Mesic Mountain Shrub	MMsh
Southern Rocky Mountain Ponderosa Pine Savanna	Interior Ponderosa Pine	PIPO
Inter-Mountain Basins Big Sagebrush Steppe	Shrub-steppe	Shsp
Inter-Mountain Basins Montane Sagebrush Steppe	Sagebrush	Sgbr
Northern Rocky Mountain Lower Montane-Foothill-Valley Grassland	Grass	Gras
Northern Rocky Mountain Subalpine-Upper Montane Grassland	Grass	Gras
Northwestern Great Plains Mixedgrass Prairie	Grass	Gras
Rocky Mountain Subalpine-Montane Mesic Meadow	Grass	Gras
Western Great Plains Sand Prairie	Grass	Gras
Western Great Plains Shortgrass Prairie	Grass	Gras
Inter-Mountain Basins Greasewood Flat	Desert scrub	DeSc
Rocky Mountain Montane Riparian Systems	Non Burnable area	NonB
Rocky Mountain Subalpine/Upper Montane Riparian Systems	Non Burnable area	NonB
Western Great Plains Floodplain Systems	Non Burnable area	NonB
Middle Rocky Mountain Montane Douglas-fir Forest and Woodland	Interior Douglas-fir	InDF
Northwestern Great Plains-Black Hills Ponderosa Pine Woodland and Savanna - Low Elevation Woodland	Interior Ponderosa Pine	PIPO
Northwestern Great Plains-Black Hills Ponderosa Pine Woodland and Savanna - Savanna	Interior Ponderosa Pine	PIPO
Western Great Plains Wooded Draw and Ravine	Mesic Mountain Shrub	MMsh
Western Great Plains Sparsely Vegetated Systems	Non Burnable area	NonB
Northwestern Great Plains Shrubland	Shrub-steppe	Shsp
Inter-Mountain Basins Big Sagebrush Steppe	Shrub-steppe	Shsp
Northwestern Great Plains Mixedgrass Prairie	Grass	Gras
Western Great Plains Sand Prairie	Grass	Gras
Inter-Mountain Basins Greasewood Flat	Desert scrub	DeSc
Western Great Plains Floodplain Systems	Non Burnable area	NonB
Northwestern Great Plains-Black Hills Ponderosa Pine Woodland and Savanna - Low Elevation Woodland	Interior Ponderosa Pine	PIPO
Northwestern Great Plains-Black Hills Ponderosa Pine Woodland and Savanna - Savanna	Interior Ponderosa Pine	PIPO
Western Great Plains Wooded Draw and Ravine	Mesic Mountain Shrub	MMsh
Great Plains Prairie Pothole	Grass	Gras
Western Great Plains Depressional Wetland Systems	Non Burnable area	NonB
North American Warm Desert Sparsely Vegetated Systems	Non Burnable area	NonB
Colorado Plateau Pinyon-Juniper Woodland	Pinyon-Juniper Woodland	PJW
Madrean Encinal	Hardwood	Hdwd
Madrean Lower Montane Pine-Oak Forest and Woodland	Hardwood	Hdwd
Madrean Pinyon-Juniper Woodland	Pinyon-Juniper Woodland	PJW
Southern Rocky Mountain Dry-Mesic Montane Mixed Conifer Forest and Woodland	Interior Douglas-fir	InDF
Southern Rocky Mountain Mesic Montane Mixed Conifer Forest and Woodland	Interior Douglas-fir	InDF
Southern Rocky Mountain Ponderosa Pine Woodland	Interior Ponderosa Pine	PIPO
Southern Rocky Mountain Pinyon-Juniper Woodland	Pinyon-Juniper Woodland	PJW
Inter-Mountain Basins Aspen-Mixed Conifer Forest and Woodland	Mixed conifer	Mixd
Chihuahuan Creosotebush Desert Scrub	Desert scrub	DeSc
Chihuahuan Mixed Salt Desert Scrub	Desert scrub	DeSc
Chihuahuan Succulent Desert Scrub	Desert scrub	DeSc
Inter-Mountain Basins Big Sagebrush Shrubland	Sagebrush	Sgbr
Sonora-Mojave Creosotebush-White Bursage Desert Scrub	Desert scrub	DeSc
Sonora-Mojave Mixed Salt Desert Scrub	Desert scrub	DeSc
Sonoran Mid-Elevation Desert Scrub	Desert scrub	DeSc
Western Great Plains Sandhill Steppe	Sagebrush	Sgbr
Chihuahuan Mixed Desert Shrubland	Desert scrub	DeSc
Chihuahuan Grama Grass-Creosote Steppe	Shrub-steppe	Shsp
Madrean Oriental Chaparral	California Chararral	CaCr
Mogollon Chaparral	California Chararral	CaCr
Rocky Mountain Gambel Oak-Mixed Montane Shrubland	Mesic Mountain Shrub	MMsh
Sonora-Mojave Semi-Desert Chaparral	California Chararral	CaCr
Sonoran Paloverde-Mixed Cacti Desert Scrub	Desert scrub	DeSc
Madrean Juniper Savanna	Pinyon-Juniper Woodland	PJW
Southern Rocky Mountain Juniper Woodland and Savanna	Pinyon-Juniper Woodland	PJW
Apacherian-Chihuahuan Semi-Desert Grassland and Steppe	Shrub-steppe	Shsp
Chihuahuan Gypsophilous Grassland and Steppe	Grass	Gras
Inter-Mountain Basins Semi-Desert Shrub-Steppe	Shrub-steppe	Shsp
Chihuahuan Sandy Plains Semi-Desert Grassland	Grass	Gras
Inter-Mountain Basins Semi-Desert Grassland	Grass	Gras
Southern Rocky Mountain Montane-Subalpine Grassland	Grass	Gras
Western Great Plains Shortgrass Prairie	Grass	Gras
Inter-Mountain Basins Greasewood Flat	Desert scrub	DeSc
North American Warm Desert Riparian Systems	Non Burnable area	NonB
Rocky Mountain Montane Riparian Systems	Non Burnable area	NonB
Chihuahuan Loamy Plains Desert Grassland	Grass	Gras
Chihuahuan-Sonoran Desert Bottomland and Swale Grassland	Grass	Gras
North American Warm Desert Sparsely Vegetated Systems	Non Burnable area	NonB
Madrean Lower Montane Pine-Oak Forest and Woodland	Hardwood	Hdwd
Madrean Pinyon-Juniper Woodland	Pinyon-Juniper Woodland	PJW
Southern Rocky Mountain Ponderosa Pine Woodland	Interior Ponderosa Pine	PIPO
Southern Rocky Mountain Pinyon-Juniper Woodland	Pinyon-Juniper Woodland	PJW
Chihuahuan Creosotebush Desert Scrub	Desert scrub	DeSc
Chihuahuan Mixed Salt Desert Scrub	Desert scrub	DeSc
Chihuahuan Stabilized Coppice Dune and Sand Flat Scrub	Desert scrub	DeSc
Chihuahuan Succulent Desert Scrub	Desert scrub	DeSc
Rocky Mountain Lower Montane-Foothill Shrubland	Mesic Mountain Shrub	MMsh
Western Great Plains Sandhill Steppe	Sagebrush	Sgbr
Apacherian-Chihuahuan Mesquite Upland Scrub	Desert scrub	DeSc
Chihuahuan Mixed Desert and Thorn Scrub	Desert scrub	DeSc
Madrean Oriental Chaparral	California Chararral	CaCr
Western Great Plains Mesquite Woodland and Shrubland	Desert scrub	DeSc
Madrean Juniper Savanna	Pinyon-Juniper Woodland	PJW
Southern Rocky Mountain Juniper Woodland and Savanna	Pinyon-Juniper Woodland	PJW
Apacherian-Chihuahuan Semi-Desert Grassland and Steppe	Shrub-steppe	Shsp
Chihuahuan Gypsophilous Grassland and Steppe	Grass	Gras
Southern Rocky Mountain Montane-Subalpine Grassland	Grass	Gras
Western Great Plains Shortgrass Prairie	Grass	Gras
North American Warm Desert Riparian Systems	Non Burnable area	NonB
Rocky Mountain Montane Riparian Systems	Non Burnable area	NonB
Edwards Plateau Limestone Shrubland	Pinyon-Juniper Woodland	PJW
Western Great Plains Depressional Wetland Systems - Playa	Non Burnable area	NonB
Chihuahuan Loamy Plains Desert Grassland	Grass	Gras
Chihuahuan-Sonoran Desert Bottomland and Swale Grassland - Tobosa Grassland	Grass	Gras
Chihuahuan-Sonoran Desert Bottomland and Swale Grassland - Alkali Sacaton	Grass	Gras
Southern Rocky Mountain Ponderosa Pine Woodland	Interior Ponderosa Pine	PIPO
Southern Rocky Mountain Pinyon-Juniper Woodland	Pinyon-Juniper Woodland	PJW
Inter-Mountain Basins Big Sagebrush Shrubland	Sagebrush	Sgbr
Inter-Mountain Basins Mixed Salt Desert Scrub	Desert scrub	DeSc
Rocky Mountain Lower Montane-Foothill Shrubland	Mesic Mountain Shrub	MMsh
Western Great Plains Sandhill Steppe	Sagebrush	Sgbr
Rocky Mountain Gambel Oak-Mixed Montane Shrubland	Mesic Mountain Shrub	MMsh
Southern Rocky Mountain Ponderosa Pine Savanna	Interior Ponderosa Pine	PIPO
Inter-Mountain Basins Montane Sagebrush Steppe	Sagebrush	Sgbr
Central Mixedgrass Prairie	Non Burnable area	NonB
Western Great Plains Foothill and Piedmont Grassland	Grass	Gras
Western Great Plains Shortgrass Prairie	Grass	Gras
Rocky Mountain Montane Riparian Systems	Non Burnable area	NonB
Western Great Plains Floodplain Systems	Non Burnable area	NonB
Northwestern Great Plains Canyon	Non Burnable area	NonB
Western Great Plains Depressional Wetland Systems	Non Burnable area	NonB
Western Great Plains Sparsely Vegetated Systems	Non Burnable area	NonB
Western Great Plains Sandhill Steppe	Sagebrush	Sgbr
Western Great Plains Mesquite Woodland and Shrubland	Desert scrub	DeSc
Southern Rocky Mountain Juniper Woodland and Savanna	Pinyon-Juniper Woodland	PJW
Central Mixedgrass Prairie	Non Burnable area	NonB
Western Great Plains Sand Prairie	Grass	Gras
Western Great Plains Shortgrass Prairie	Grass	Gras
Western Great Plains Floodplain Systems	Non Burnable area	NonB
Edwards Plateau Limestone Shrubland	Pinyon-Juniper Woodland	PJW
Western Great Plains Depressional Wetland Systems - Playa	Non Burnable area	NonB
Western Great Plains Depressional Wetland Systems - Saline	Non Burnable area	NonB
Chihuahuan-Sonoran Desert Bottomland and Swale Grassland - Tobosa Grassland	Grass	Gras
Chihuahuan-Sonoran Desert Bottomland and Swale Grassland - Alkali Sacaton	Grass	Gras
Inter-Mountain Basins Sparsely Vegetated Systems	Non Burnable area	NonB
Western Great Plains Sparsely Vegetated Systems	Non Burnable area	NonB
Rocky Mountain Aspen Forest and Woodland	Hardwood	Hdwd
Rocky Mountain Bigtooth Maple Ravine Woodland	Hardwood	Hdwd
Madrean Lower Montane Pine-Oak Forest and Woodland	Hardwood	Hdwd
Southern Rocky Mountain Dry-Mesic Montane Mixed Conifer Forest and Woodland	Interior Douglas-fir	InDF
Southern Rocky Mountain Mesic Montane Mixed Conifer Forest and Woodland	Interior Douglas-fir	InDF
Southern Rocky Mountain Ponderosa Pine Woodland - South	Interior Ponderosa Pine	PIPO
Southern Rocky Mountain Ponderosa Pine Woodland - North	Interior Ponderosa Pine	PIPO
Rocky Mountain Subalpine Dry-Mesic Spruce-Fir Forest and Woodland	Subalpine forest	Salp
Southern Rocky Mountain Pinyon-Juniper Woodland	Pinyon-Juniper Woodland	PJW
Inter-Mountain Basins Aspen-Mixed Conifer Forest and Woodland	Mixed conifer	Mixd
Colorado Plateau Mixed Low Sagebrush Shrubland	Sagebrush	Sgbr
Inter-Mountain Basins Mixed Salt Desert Scrub - South	Desert scrub	DeSc
Inter-Mountain Basins Mixed Salt Desert Scrub - North	Desert scrub	DeSc
Rocky Mountain Lower Montane-Foothill Shrubland	Mesic Mountain Shrub	MMsh
Western Great Plains Sandhill Steppe	Sagebrush	Sgbr
Apacherian-Chihuahuan Mesquite Upland Scrub	Desert scrub	DeSc
Rocky Mountain Gambel Oak-Mixed Montane Shrubland	Mesic Mountain Shrub	MMsh
Western Great Plains Mesquite Woodland and Shrubland	Desert scrub	DeSc
Southern Rocky Mountain Ponderosa Pine Savanna - South	Interior Ponderosa Pine	PIPO
Southern Rocky Mountain Ponderosa Pine Savanna - North	Interior Ponderosa Pine	PIPO
Southern Rocky Mountain Juniper Woodland and Savanna	Pinyon-Juniper Woodland	PJW
Apacherian-Chihuahuan Semi-Desert Grassland and Steppe	Shrub-steppe	Shsp
Chihuahuan Gypsophilous Grassland and Steppe	Grass	Gras
Southern Rocky Mountain Montane-Subalpine Grassland	Grass	Gras
Western Great Plains Foothill and Piedmont Grassland	Grass	Gras
Western Great Plains Shortgrass Prairie	Grass	Gras
Inter-Mountain Basins Greasewood Flat	Desert scrub	DeSc
Rocky Mountain Montane Riparian Systems	Non Burnable area	NonB
Western Great Plains Floodplain Systems	Non Burnable area	NonB
Western Great Plains Depressional Wetland Systems	Non Burnable area	NonB
Chihuahuan Loamy Plains Desert Grassland	Grass	Gras
Chihuahuan-Sonoran Desert Bottomland and Swale Grassland	Grass	Gras
Western Great Plains Sparsely Vegetated Systems	Non Burnable area	NonB
Inter-Mountain Basins Curl-leaf Mountain Mahogany Woodland and Shrubland	Pinyon-Juniper Woodland	PJW
Inter-Mountain Basins Big Sagebrush Shrubland	Sagebrush	Sgbr
Western Great Plains Sandhill Steppe	Sagebrush	Sgbr
Inter-Mountain Basins Big Sagebrush Steppe	Shrub-steppe	Shsp
Central Mixedgrass Prairie	Non Burnable area	NonB
Northwestern Great Plains Mixedgrass Prairie	Grass	Gras
Western Great Plains Sand Prairie	Grass	Gras
Western Great Plains Shortgrass Prairie	Grass	Gras
Western Great Plains Floodplain Systems	Non Burnable area	NonB
Northwestern Great Plains-Black Hills Ponderosa Pine Woodland and Savanna	Interior Ponderosa Pine	PIPO
Western Great Plains Wooded Draw and Ravine	Mesic Mountain Shrub	MMsh
Central Tallgrass Prairie	Non Burnable area	NonB
Eastern Great Plains Floodplain Systems	Non Burnable area	NonB
Western Great Plains Depressional Wetland Systems	Non Burnable area	NonB
Western Great Plains Sandhill Steppe	Sagebrush	Sgbr
Apacherian-Chihuahuan Mesquite Upland Scrub	Desert scrub	DeSc
Western Great Plains Mesquite Woodland and Shrubland	Desert scrub	DeSc
Central Mixedgrass Prairie	Non Burnable area	NonB
Western Great Plains Sand Prairie	Grass	Gras
Western Great Plains Shortgrass Prairie	Grass	Gras
North American Warm Desert Riparian Systems	Non Burnable area	NonB
Western Great Plains Floodplain Systems	Non Burnable area	NonB
Crosstimbers Oak Forest and Woodland	Hardwood	Hdwd
East-Central Texas Plains Southern Pine Forest and Woodland	Mixed conifer	Mixd
Edwards Plateau Limestone Savanna and Woodland	Hardwood	Hdwd
Tamaulipan Mixed Deciduous Thornscrub	Desert scrub	DeSc
Tamaulipan Calcareous Thornscrub	Desert scrub	DeSc
Edwards Plateau Limestone Shrubland	Pinyon-Juniper Woodland	PJW
Llano Uplift Acidic Forest-Woodland-Glade	Hardwood	Hdwd
Southern Blackland Tallgrass Prairie	Mesic Mountain Shrub	MMsh
Southeastern Great Plains Tallgrass Prairie	Mesic Mountain Shrub	MMsh
Central Interior and Appalachian Floodplain Systems	Non Burnable area	NonB
Central Interior and Appalachian Riparian Systems	Non Burnable area	NonB
Western Great Plains Depressional Wetland Systems	Non Burnable area	NonB
Chihuahuan-Sonoran Desert Bottomland and Swale Grassland	Grass	Gras
East-Central Texas Plains Post Oak Savanna and Woodland	Interior Ponderosa Pine	PIPO
Edwards Plateau Dry-Mesic Slope Forest and Woodland	Hardwood	Hdwd
Edwards Plateau Mesic Canyon	Hardwood	Hdwd
Edwards Plateau Riparian	Non Burnable area	NonB
West Gulf Coastal Plain Chenier and Upper Texas Coastal Fringe Forest and Woodland	Hardwood	Hdwd
East-Central Texas Plains Southern Pine Forest and Woodland	Mixed conifer	Mixd
West Gulf Coastal Plain Pine-Hardwood Forest	Hardwood	Hdwd
Edwards Plateau Limestone Savanna and Woodland	Hardwood	Hdwd
Tamaulipan Mixed Deciduous Thornscrub	Desert scrub	DeSc
Tamaulipan Calcareous Thornscrub	Desert scrub	DeSc
Southern Blackland Tallgrass Prairie	Mesic Mountain Shrub	MMsh
Texas-Louisiana Coastal Prairie	Grass	Gras
Central and Upper Texas Coast Dune and Coastal Grassland	Grass	Gras
Tamaulipan Savanna Grassland	Grass	Gras
Tamaulipan Clay Grassland	Grass	Gras
Gulf and Atlantic Coastal Plain Floodplain Systems	Non Burnable area	NonB
Tamaulipan Riparian Systems	Non Burnable area	NonB
Gulf and Atlantic Coastal Plain Swamp Systems	Non Burnable area	NonB
East-Central Texas Plains Post Oak Savanna and Woodland	Interior Ponderosa Pine	PIPO
